# Supplementary material for: Brand Suicide? Memory and Liking of Negative Brand Names
Source: PLoS One. 2016 Mar 29;11(3):e0151628. doi: 10.1371/journal.pone.0151628 (PMC4811583; doi:10.1371/journal.pone.0151628)
Supplement: S1 File — (XLSX) [file pone.0151628.s001.xlsx]

## Sheet: PLOS One Exp 1 Data
Experiment 1
Notes
Coding. Participants were asked if they had seen the stimulus in the previous display. Coded responses 1 = "yes" 0= "no"
Task. Participants were shown three types of stimulus logos, words and words in a particular colour. For the colour words they were told that all the words they were being shown were present in the previous slides, but that their task was to indicate whether it had been presented in that colour.
Condition. For the words the words were either Neutral valence or Negative valence. Old stimuli are labelled Neutral/Negative. New foil stimuli are designated Foil Neutral/Foil Negative
Word. This indicates what word the stimulus was paired with. Previously seen stimuli are designated Negative/Neutral. New stimuli are designated Lure
Stimulus (word paired). This designates the word the stimulus (logo) was shown with, or the exact word if word recognition was being tested
	Task	Logo	Logo	Logo	Logo	Logo	Logo	Logo	Logo	Logo	Logo	Logo	Logo	Logo	Logo	Logo	Logo	Logo	Logo	Logo	Logo	Logo	Logo	Logo	Logo	Logo	Logo	Logo	Logo	Logo	Logo	Logo	Logo	Logo	Logo	Logo	Logo	Logo	Logo	Logo	Logo	Logo	Logo	Logo	Logo	Logo	Logo	Logo	Logo
	Condition	logo	logo	logo	logo	logo	logo	logo	logo	logo	logo	logo	logo	logo	logo	logo	logo	logo	logo	logo	logo	logo	logo	logo	logo	logo	logo	logo	logo	logo	logo	logo	logo	logo	logo	logo	logo	logo	logo	logo	logo	logo	logo	logo	logo	logo	logo	logo	logo
	Word	Negative	Neutral	Negative	Lure	Negative	Lure	Lure	Negative	Neutral	Neutral	Neutral	Lure	Negative	Negative	Lure	Negative	Negative	Negative	Neutral	Neutral	Lure	Lure	Lure	Neutral	Negative	Negative	Negative	Negative	Lure	Neutral	Lure	Negative	Lure	Negative	Negative	Negative	Negative	Neutral	Neutral	Neutral	Lure	Lure	Neutral	Neutral	Neutral	Neutral	Lure	Lure
	Stimulus (word paired)	devil	stomach	demon		burn			killer	register	contents	volcano		fear	bastard		criminal	shark	murderer	army	insect				radiator	fight	dead	tornado	hell		lesbian		fire		danger	cyclone	fat	brutal	cold	kerosene	dentist			pistol	dark	obsession	payment
Participant
1		1	1	0	0	1	0	0	1	0	1	1	0	1	1	0	1	1	1	1	1	0	0	1	0	0	1	1	1	0	1	0	1	0	1	0	1	1	1	0	1	0	1	1	1	0	1	0	0
2		1	1	0	0	1	0	0	0	1	0	0	0	1	1	0	1	0	0	0	1	0	0	1	1	0	1	1	1	0	1	0	1	0	0	0	1	0	0	1	1	0	0	0	1	0	1	0	0
3		1	0	1	0	0	0	0	1	1	1	1	0	0	0	0	0	1	0	1	0	0	0	1	1	1	0	1	0	0	1	0	1	0	1	0	0	1	0	1	1	0	1	1	1	0	0	1	0
4		1	1	0	0	0	0	0	1	1	0	0	0	0	1	0	0	0	1	1	0	0	0	0	0	0	0	0	1	1	1	0	0	0	0	0	1	1	0	0	1	0	1	0	0	0	0	0	0
5		1	1	0	0	1	0	0	0	1	1	0	0	1	0	0	1	0	1	0	1	0	0	0	0	0	0	0	1	0	1	0	0	0	0	1	1	0	0	1	1	0	1	0	1	0	0	1	0
6		1	0	1	0	1	0	0	1	1	1	0	0	0	1	0	0	0	0	0	1	0	0	1	1	0	0	0	0	0	0	0	0	1	0	0	1	1	0	1	1	0	0	0	1	0	0	0	0
7		1	1	1	0	1	0	0	0	1	0	1	0	1	0	1	1	0	1	0	1	0	0	0	0	1	0	1	0	0	1	0	0	0	0	0	1	1	1	0	1	0	0	1	0	1	0	0	0
8		0	1	0	1	1	1	0	0	1	0	1	0	1	0	0	0	0	1	1	0	0	0	1	0	1	0	1	1	0	1	1	0	1			1	1	0	0	1	1	1	0	1	1	1	0	1
9		1	0	0	0	0	1	0	1	1	0	1	0	1	0	0	1	1	1	1	1	0	0	1	0	1	0	1	0	0	1	0	1	0	0	1	1	1	1	0	1	0	1	1	1	0	1	0	1
10		1	1	0	0	1	0	0	0	1	0	1	0	1	1	0	0	1	1	1	1	0	0	0	1	0	1	0	0	0	1	0	1	0	0	0	0	0	0	0	1	0	0	0	1	0	1	0	0
11		0	0	1	0	0	0	0	1	1	0	1	0	1	0	1	0	0	1	0	1	0	0	1	1	0	1	0	1	0	0	0	0	1	1	1	1	1	1	1	0	0	1	0	1	1	0	1	0
12		0	0	0	1	0	0	0	1	1	1	0	1	1	0	0	1	0	1	1	0	0	1	1	1	0	0	0	1	1	1	0	0	0	0	1	1	1	0	0	0	1	1	1	1	1	1	0	1
13		1	0	0	0	0	1	0	1	1	1	1	0	1	0	1	1	0	1	1	1	1	0	1	1	0	1	1	0	0	1	0	0	0	1	0	1	1	1	0	1	0	1	0	1	1	1	0	0
14		1	1	1	0	1	0	0	1	1	0	1	1	1	1	0	0	0	1	1	1	1	0	0	1	1	1	1	1	0	0	0	1	1	0	0	1	1	1	0	0	1	0	0	1	1	1	0	0
15		1	1	0	0	1	0	0	1	1	1	1	0	0	1	0	0	0	1	1	1	0	0	0	0	0	1	0	1	0	1	0	1	0	1	0	1	1	0	1	1	0	0	0	1	0	1	0	0
16		0	1	1	0	1	0	0	1	1	1	0	1	1	1	0	1	0	0	1	1	0	0	0	0	0	1	0	0	1	1	0	1	0	0	1	1	1	1	1	1	1	0	0	1	1	1	0	0
17		1	1	1	0	1	0	0	1	0	1	0	0	1	1	0	0	0	0	1	1	0	0	0	0	1	1	1	0	0	1	0	0	0	0	0	1	1	1	0	1	0	1	1	1	0	0	0	0
18		1	1	1	1	0	0	0	1	1	0	0	0	0	1	1	1	0	1	0	1	0	0	0	0	0	1	0	1	0	0	0	1	0	0	0	1	1	1	1	1	0	1	0	1	0	1	0	0
19		1	0	0	1	0	1	0	1	1	0	1	0	0	1	1	1	0	0	0	1	0	0	1	0	0	1	1	1	0	1	0	1	0	0	0	1	1	1	0	1	0	1	0	1	0	0	0	0
20		1	0	1	1	1	0	0	1	1	0	0	1	1	1	1	0	0	0	0	1	0	1	1	0	0	1	0	0	0	1	0	0	0	0	1	0	0	0	0	0	1	1	1	0	1	1	1	0
21		1	1	1	0	1	0	0	1	1	1	1	0	0	1	1	1	1	0	1	1	0	0	0	1	0	0	1	0	0	1	0	0	0	0	0	1	0	0	0	1	0	0	0	0	0	1	0	0
22		1	1	0	0	1	1	0	1	1	1	0	0	0	1	0	0	0	0	0	1	0	1	0	0	0	0	0	0	0	0	0	0	0	0	0	1	1	0	0	0	0	0	0	1	0	0	0	0
23		1	1	1	0	0	0	0	1	1	1	0	0	1	1	0	1	0	1	1	1	0	0	0	0	1	1	0	0	0	1	0	1	0	0	0	1	0	0	0	1	0	0	1	0	0	0	0	0
24		0	1	0	0	0	1	0	0	0	0	0	0	0	1	0	0	0	0	0	1	0	1	0	0	0	0	1	1	0	1	0	0	0	1	1	0	0	0	0	0	0	1	0	1	0	0	0	0
25		1	1	1	0	0	0	0	1	1	1	0	0	1	1	0	1	0	1	1	1	0	0	0	0	1	1	0	0	0	1	0	1	0	0	0	1	0	0	0	1	0	0	1	0	0	0	0	0
26		1	0	1	0	1	0	0	1	1	0	0	0	0	0	0	1	0	0	0	1	0	0	0	1	0	0	1	1	0	0	0	0	0	0	0	1	1	0	0	1	0	1	0	1	0	0	0	0
27		0	1	0	1	0	1	0	0	1	0	1	0	1	0	0	1	1	1	0	0	0	1	0	0	0	1	0	0	0	1	0	1	0	1	1	0	0	0	1	1	1	0	1	0	0	1	0	1
28		0	0	1	0	1	0	0	1	1	1	0	0	1	1	0	1	1	1	1	1	0	0	1	0	1	1	0	1	0	1	0	1	0	1	1	1	1	0	1	1	0	0	1	1	0	1	0	0
29		1	1	0	0	0	0	0	1	1	1	1	0	1	1	0	1	0	1	1	1	10	0	1	0	1	1	1	1	0	0	0	1	0	0	0	1	0	1	0	1	0	0	0	1	0	0	0	0
30		1	1	0	0	1	1	0	1	1	1	0	0	1	0	0	1	0	0	1	1	0	0	1	0	0	1	1	0	0	1	1	1	0	0	1	1	1	0	0	1	0	0	0	1	0	1	1	0
31		1	1	1	0	1	0	0	1	1	1	0	0	1	1	0	1	0	0	1	1	0	1	1	0	1	1	0	0	0	1	0	1	0	0	0	1	1	1	0	0	0	0	0	1	0	1	0	0
32		0	1	1	1	0	1	0	1	1	0	1	0	1	0	0	0	0	1	0	0	0	1	1	0	0	0	0	1	0	0	0	0	1	1	1	1	0	0	0	1	0	0	0	0	0	0	0	0
33		1	0	1	0	1	0	0	1	1	1	0	0	0	1	0	0	0	0	1	1	0	0	0	0	0	1	0	0	0	1	0	0	0	0	1	1	1	1	1	1	0	0	0	1	1	0	0	0
34		1	1	1	0	1	0	0	1	1	0	1	0	0	1	0	0	0	1	1	1	0	0	1	1	0	0	0	1	0	0	0	0	0	0	0	1	1	0	0	0	0	0	0	1	0	0	0	0
35		1	1	0	0	1	0	0	1	1	0	0	0	1	1	0	0	1	0	1	1	0	0	0	1	1	0	1	0	0	1	0	1	0	0	0	1	0	1	1	1	0	0	1	0	0	0	0	0
36		0	1	1	0	1	1	0	1	1	0	1	1	1	1	0	1	0	0	1	1	1	1	0	0	0	1	1	1	0	1	0	0	0	0	0	1	0	1	0	0	0	1	1	1	0	1	1	0
37		1	1	1	0	1	0	0	0	1	1	0	0	1	1	0	0	0	1	1	1	0	0	0	0	0	1	0	1	0	1	0	0	0	0	1	1	1	1	1	0	0	0	0	1	0	0	0	0
38		0	0	0	0	0	0	0	1	1	1	1	0	0	0	0	0	0	1	0	1	0	0	0	0	0	1	0	1	0	0	0	1	0	1	0	1	0	0	0	0	0	0	1	0	1	0	0	0
39		1	1	1	0	1	0	0	1	1	0	0	0	1	1	0	1	0	1	1	1	0	1	0	1	0	1	0	1	0	1	0	0	0	0	1	1	1	0	1	0	0	1	0	0	0	0	0	0
40		0	1	1	0	1	0	0	1	1	1	0	0	1	1	0	0	0	0	1	1	0	1	1	1	0	1	0	1	0	1	0	1	0	1	1	1	1	0	0	1	0	0	0	1	0	1	0	1
41		1	1	1	0	1	0	0	1	1	0	1	0	1	1	0	1	1	0	1	1	0	0	0	0	1	1	0	0	0	1	0	0	0	0	0	1	0	1	0	1	0	0	1	0	0	1	0	0
42		1	1	1	0	1	0	0	1	1	0	0	0	0	1	0	0	0	0	1	1	1	0	0	1	0	0	0	1	0	0	0	1	0	0	0	1	0	1	0	0	0	1	0	1	0	1	0	0
43		1	1	1	0	1	0	0	1	1	0	1	0	1	1	0	0	0	0	1	1	0	0	0	0	0	1	0	1	1	1	0	0	0	0	1	1	1	1	0	1	0	0	1	0	1	1	0	0
44		1	1	0	0	1	0	0	1	0	0	0	0	1	1	0	1	1	1	1	1	0	0	0	1	1	1	1	1	0	1	0	1	0	1	0	0	1	1	1	1	0	0	0	0	0	1	0	0
45		1	0	1	0	1	0	0	0	0	0	0	0	1	1	0	1	0	1	1	1	0	1	0	1	1	0	1	0	0	1	0	0	0	1	0	1	0	0	0	1	0	0	0	0	0	1	0	0
46		1	1	0	0	0	0	0	1	1	1	0	0	1	1	0	1	0	1	0	1	0	0	0	0	1	0	0	0	0	1	0	1	0	1	1	1	1	1	0	1	0	0	0	1	0	1	0	0
47		1	1	1	0	1	0	1	1	1	1	0	0	1	1	0	1	1	1	1	1	0	0	1	1	1	1	1	1	0	1	0	1	0	1	1	1	1	1	0	1	0	1	0	0	1	0	0	0
48		1	1	1	0	1	1	0	1	1	0	0	0	0	1	0	0	0	0	1	1	1	0	0	0	0	1	0	0	0	10	0	0	0	0	0	1	1	0	1	1	0	0	0	0	1	1	0	0
49		0	1	1	0	0	1	0	0	1	0	0	0	1	0	0	0	0	1	1	1	0	1	1	1	0	1	0	1	1	1	0	0	0	1	1	1	1	1	0	0	1	1	1	1	0	1	0	1
50		0	1	1	0	1	0	0	1	1	1	1	0	1	1	0	0	1	1	1	1	0	0	0	1	0	1	1	1	0	1	0	1	0	1	0	1	1	1	1	1	0	1	1	1	1	1	0	0
51		0	1	1	0	0	0	0	1	1	0	0	0	0	0	1	0	0	1	1	1	0	1	1	1	0	0	1	1	0	0	0	0	0	0	0	1	0	0	0	0	1	1	1	1	1	1	0	0
52		0	0	1	0	1	0	0	1	1	1	1	0	1	1	0	1	1	1	1	1	0	0	0	1	0	1	0	1	0	1	0	0	0	1	1	1	0	0	1	0	0	0	0	1	0	1	0	0
53		1	0	0	0	1	0	0	1	1	0	0	0	0	1	0	0	0	0	1	0	0	0	0	0	0	0	1	1	0	1	0	0	0	0	0	1	0	0	0	1	0	1	0	1	0	1	0	0
54		0	1	1	0	0	1	0	0	1	0	0	0	1	0	1	0	0	0	0	0	0	1	1	0	0	0	0	1	0	1	0	0	0	0	0	1	1	1	0	0	1	1	0	1	0	1	0	0
55		1	1	0	0	0	1	0	1	1	0	1	0	0	0	1	1	0	1	0	1	0	1	1	1	0	0	1	1	1	1	0	0	0	1	0	1	0	0	1	0	1	1	1	1	1	0	1	0
56		0	1	1	0	1	1	0	1	1	0	1	1	1	0	1	0	0	1	0	0	0	1	1	1	0	1	0	1	1	0	0	0	0	1	0	1	1	1	0	0	0	1	0	1	1	1	0	1
57		1	0	1	1	1	0	0	1	0	0	1	0	1	1	0	1	1	1	1	1	0	0	1	1	1	1	1	1	0	1	0	1	0	1	1	1	1	1	1	1	0	1	0	1	1	0	0	0
58		0	0	1	0	0	0	0	0	0	0	1	0	0	1	0	0	0	1	0	1	0	0	0	0	0	1	0	0	0	0	0	0	0	0	0	0	1	0	0	0	0	0	0	0	0	0	0	0
59		1	1	1	0	1	0	0	1	1	1	0	0	1	1	0	0	0	1	1	1	0	0	0	0	1	1	0	1	1	1	0	1	0	1	1	1	1	1	1	1	0	1	0	1	0	0	1	0
60		0	1	1	1	0	1	0	1	1	1	0	0	1	1	0	1	0	1	0	1	1	0	0	0	0	1	1	0	0	1	0	0	0	0	1	1	0	0	0	1	1	1	0	1	1	0	1	0
61		0	0	0		0	0	1	1	1	0	0	0	1	1	0	1	1	0	0	1	0	0	1	0	0	0	0	1	1	1	0	0	0	1	1	0	1	0	0	1	0	1	1	1	0	1	0	1
62		1	1	1	1	1	0	0	1	0	0	0	0	0	0	0	1	0	1	0	1	0	0	0	0	0	1	1	1	0	1	0	0	0	0	1	1	0	0	0	0	1	1	1	1	0	1	0	0
63		0	1	0	1	1	1	0	0	1	0	1	0	0	0	1	1	0	1	0	1	0	1	1	1	0	0	1	1	0	1	1	0	0	1	0	1	1	1	0	1	0	1	0	1	1	0	0	1
64		0	1	0	0	0	1	0	1	1	1	0	0	0	0	1	1	1	0	1	1	0	0	1	0	1	0	0	1	0	1	0	1	0	1	0	0	1	0	1	0	0	1	0	0	0	1	0	1
65		1	0	0	1	0	1	1	0	0	1	0	1	1	0	1	0	0	1	1	1	0	1	0	0	0	0	1	1	0	1	0	1	0	1	1	1	0	0	1	1	0	1	1	0	0	1	0	1
66		0	1	0	1	0	1	0	0	0	1	1	1	1	0	1	1	1	1	0	1	1	1	0	0	1	1	0	1	0	0	0	1	0	1	0	1	1	0	1	1	1	0	0	1	0	1	0	0
67		1	1	1	0	1	0	0	1	1	0	1	0	0	1	0	1	1	1	1	1	0	0	0	1	0	0	1	0	0	1	0	1	0	0	0	1	0	0	0	1	0	1	1	1	0	1	0	0
68		1	1	0	0	1	0	0	1	1	0	1	0	1	1	0	1	1	1	1	1	0	1	1	0	1	0	1	0	0	1	0	1	0	1	1	1	0	1	1	1	0	1	1	0	0	1	0	0
69		1	1	0	0	1	0	0	1	1	1	0	0	0	1	0	1	1	0	0	1	0	0	1	1	1	0	1	1	0	1	0	0	0	0	0	1	1	0	0	1	0	0	0	1	0	1	0	0
70		1	1	1	0	0	0	0	1	1	1	1	0	1	1	0	0	1	1	1	1	0	0	0	0	1	0	0	0	0	0	0	1	0	0	0	1	0	0	1	1	0	0	0	0	0	0	0	0
71		1	1	1	0	1	0	0	1	1	1	0	0	1	1	0	1	0	0	0	1	0	0	0	1	1	1	1	0	0	1	0	1	0	1	1	1	1	1	1	1	0	1	1	1	1	1	0	0
72		1	1	0	0	1	0	0	1	1	1	0	0	1	1	0	0	0	1	1	0	0	0	0	0	0	1	1	0	0	1	0	0	0	1	0	1	1	0	1	1	0	0	0	0	0	0	0	0
73		1	0	1	0	0	0	0	1	0	0	0	0	0	0	0	0	0	0	0	0	0	0	0	0	0	1	0	0	0	1	0	1	0	0	0	1	1	0	0	0	1	1	0	1	1	0	0	0
74		1	1	1	0	1	0	0	1	1	0	0	0	1	1	1	0	0	1	1	1	0	1	1	1	1	1	1	1	0	1	0	1	0	1	1	1	1	0	0	0	0	1	0	1	0	0	0	0
75		0	1	0	0	0	0	0	1	1	0	1	0	1	0	0	1	0	1	0	1	0	0	0	0	0	0	0	1	0	0	0	0	0	0	0	1	0	0	0	1	0	1	0	1	1	0	0	0
76		1	1	1	0	1	0	0	1	1	0	1	0	1	1	0	1	0	1	1	0	0	0	0	1	0	0	1	0	0	1	0	1	0	1	0	1	1	0	0	1	0	0	0	0	0	0	0	0
77		1	1	1	1	1	0	0	1	0	1	1	0	0	1	0	0	0	0	1	1	0	0	1	1	0	0	0	1	0	1	0	1	0	0	0	0	1	1	1	1	1	1	0	1	0	0	0	1
78		1	0	1	0	0	1	0	0	1	0	1	0	1	1	1	1	0	1	0	1	0	0	0	1	0	1	1	1	0	1	0	0	0	1	1	1	1	0	0	1	0	1	0	1	1	1	0	0
79		0	1	1	0	1	0	0	1	1	0	1	0	1	0	0	1	0	1	1	1	0	0	1	0	0	1	0	0	0	1	0	0	0	0	0	1	0	0	0	1	0	1	0	1	1	1	0	0
80		0	0	1	0	0	0	0	1	1	0	0	0	1	1	0	0	0	0	1	1	0	0	1	0	0	0	0	1	0	1	0	0	0	0	1	1	1	0	0	0	1	0	1	1	0	0	0	1
81		0	1	1	0	1	0	0	0	1	0	0	0	0	1	1	0	0	0	0	1	0	1	1	1	0	0	0	0	1	1	0	0	0	1	0	1	1	0	0	0	1	0	0	1	0	1	0	1
82		1	1	1	0	1	0	0	1	1	1	0	0	1	1	0	1	0	1	1	1	0	0	1	0	1	1	0	1	0	1	0	1	0	1	1	1	1	1	1	0	0	0	1	1	0	1	0	0
83		1	0	1	0	0	0	0	1	1	0	0	1	1	1	0	0	0	1	0	1	0	0	1	0	0	0	1	1	0	1	0	0	0	1	0	1	1	0	0	1	0	1	0	1	0	0	0	0
84		1	1	1	0	1	0	0	1	1	0	0	0	1	1	0	1	0	1	1	0	0	0	0	0	1	0	1	1	0	0	0	1	0	1	0	1	1	0	1	1	0	1	0	1	1	0	0	0
[truncated: 72 more columns]
