# Supplementary material for: Brand Suicide? Memory and Liking of Negative Brand Names
Source: PLoS One. 2016 Mar 29;11(3):e0151628. doi: 10.1371/journal.pone.0151628 (PMC4811583; doi:10.1371/journal.pone.0151628)
Supplement: S2 File — (XLSX) [file pone.0151628.s002.xlsx]

## Sheet: PLOS One Exp 2 Data
Experiment 2
Brand Name	scissors		ignorance		shotgun		defiant		hurricane		gloom		slave		glass		cannon		stove		venom		cliff		neglect		doctor		hatred		death		rifle		trouble		journal		trunk		lightning		depression		allergy		torture		nightmare
Product	clock		lamp		bowl		kettle		hat		kettle		clock		lamp		hat		bowl		kettle		clock		bowl		lamp		hat		lamp		clock		bowl		kettle		clock		lamp		clock		hat		kettle		bowl
Condition	Neutral Valence Average Arousal		Moderately Negative Valence Average Arousal		Neutral Valence High Arousal		Neutral Valence High Arousal		Moderately Negative Valence High Arousal		Extremely Negative Valence Average Arousal		Extremely Negative Valence High Arousal		Neutral Valence Average Arousal		Neutral Valence Average Arousal		Neutral Valence Average Arousal		Moderately Negative Valence High Arousal		Neutral Valence High Arousal		Moderately Negative Valence Average Arousal		Neutral Valence High Arousal		Extremely Negative Valence High Arousal		Extremely Negative Valence Average Arousal		Neutral Valence High Arousal		Moderately Negative Valence High Arousal		Neutral Valence Average Arousal		Neutral Valence Average Arousal		Neutral Valence High Arousal		Extremely Negative Valence Average Arousal		Moderately Negative Valence Average Arousal		Extremely Negative Valence High Arousal		Extremely Negative Valence High Arousal
Participant	Like it?	Would buy?	Like it?	Would buy?	Like it?	Would buy?	Like it?	Would buy?	Like it?	Would buy?	Like it?	Would buy?	Like it?	Would buy?	Like it?	Would buy?	Like it?	Would buy?	Like it?	Would buy?	Like it?	Would buy?	Like it?	Would buy?	Like it?	Would buy?	Like it?	Would buy?	Like it?	Would buy?	Like it?	Would buy?	Like it?	Would buy?	Like it?	Would buy?	Like it?	Would buy?	Like it?	Would buy?	Like it?	Would buy?	Like it?	Would buy?	Like it?	Would buy?	Like it?	Would buy?	Like it?
1	1	1	5	6	2	2	2	2	4	4			4	4	4	4	4	4									4	4			1	1	4	4	3	3	2	2			4	4	4	4	4	4	1	1	1
2	4	5	1	1	2	2	4	5	1	1	1	1	4	4	5	5	1	1							2	1	5	5	1	1	1	1			1	1	3	3	1	1	6	6	2	2	3	3	1	1	2
3	5	4	3	2	4	5	4	4	5	4			2	1	6	5	4	4					4	4			4	3			2	1			4	4	3	2			6	5	3	2	5	5	1	2	1
4	3	5	2	2					5	6	2	2	7	7	5	4	3	3					4	3			5	5	6	6	3	4	4	5	3	5	2	2	3	3	5	5	5	6	3	4	5	6	5
5	2	1	3	3	3	2	3	3	4	4	5	5	5	5	7	7	4	3	6	6	2	2	5	5	2	1	6	6	3	2	5	6	3	3	2	1	2	2	4	4	7	7	4	2	2	1	1	1	3
6	6	5	4	3	6	6	6	3	2	1	5	5	5	6	2	2	3	2	3	4	7	7	3	2	5	5	6	6	4	3	4	5	2	1	5	5	6	6	2	1	2	1	6	7	6	5	6	6	6
7									1	1			2	1	5	6	6	7	4	5					2	1	6	7			1	1			2	3	2	3			6	5	7	6	5	7	2	1	4
8	4	4	2	2	5	5	4	4	4	4	3	2	1	1	4	5	5	5	3	2	5	4	5	5	3	2	5	5	1	1	1	1	5	5	3	2	3	3	4	3	5	5	4	3	1	1	1	1	2
9	2	2	2	2	1	1			2	2			1	1	3	3	2	2	1	1					2	2	1	1			1	1			4	4	2	1			4	4	1	1	2	2			4
10	4	4	5	3	3	2			5	5	4	3	4	5	4	5	4	5	3	4	4	5	4	5	4	5	4	3			3	2	3	3	2	3	5	4			6	6	5	5	2	2	2	2	2
11	5	3	3	3	2	2			2	2	5	5	4	4	6	6	4	4					5	5	2	2	6	5			3	3	5	5	4	3	5	5	3	3	5	6	2	2	2	2	3	3	3
12	5	4	4	1	3	1	4	1	2	1	4	2	5	1	5	6	4	3			5	2	5	2	3	1	5	2	1	1	4	1	4	2	3	1	5	4	5	2	5	6	5	1	1	1	5	1	3
13	4	4	2	1	3	1	1	1	2	1	5	6	5	4	6	6	4	4	4	5	4	4	5	5	2	1	5	5	4	4	4	4	4	5	1	1	3	2	3	1	6	5	1	1	2	1	1	1	2
14	3	2	3	2	3	3	3	3	3	3	3	3	3	3	2	2	3	2	3	2					3	2	2	1			3	2	4	3	4	4	2	2			4	4	5	5	3	2	2	2	2
15	2	2	6	6	1	1			6	6			2	2	5	5	2	2			2	2	6	6	2	2	6	6			6	6	6	6	1	1	1	1			6	6	6	6	2	2	2	2	1
16	1	1	1	1					3	3			2	2	7	7	7	7					5	3			6	2			4	1	2	1			5	6			6	6	5	1	7	1	7	7
17	5	4	4	4	3	3	3	3	4	3	3	3	3	3	4	4	3	3	4	4			3	3	2	2	3	3	3	3	3	3			2	2	1	1			4	4	2	2	3	3	2	2	2
18	3	2	5	2	3	3	4	3	4	3	5	4	5	5	5	5	5	4	3	3	4	4	4	5	2	2	4	5	5	5	2	2	4	4	3	2	2	1	2	2	5	6	5	5	1	1	4	5	2
19	3	4	3	2	5	5	3	2	5	5	5	4	3	4	4	4	3	4	3	4	3	3	5	5	3	2	4	3	3	2	2	1	5	5	3	2	4	2	4	4	5	5	1	1	2	1	2	1	2
20	2	2	2	1					5	6			6	4	4	3	2	2			3	2					6	5	6	6	5	3	6	7			2	2			5	6	1	1	3	1	7	5
21	3	2	2	1	2	2	3	3	3	2			4	3	4	3			3	2					2	2	3	3			1	1	2	2	3	2	1	1			4	4	1	1	3	2	2	1	1
22	4	2	5	4	4	4	2	2	5	3			5	5	6	7	5	3					5	4	4	2	6	4			6	5	5	4	5	5	4	2	6	5	6	6	6	6	5	3	4	4	6
23	2	2	2	2	2	1			4	3	5	5	1	1	4	3			7	6	2	1	3	3	3	2					3	3	3	3	2	2	2	1	3	2	3	3	1	1	4	4	2	1	1
24	5	4	2	1	3	2	2	2	5	4	2	1	4	1	6	5	2	2	2	1	5	4	1	1	1	1	3	2	4	3	3	2	3	1	2	1	2	2	2	2	3	3	1	1	1	1	1	1	1
25	2	2	1	1	1	1	1	1	1	1	1	1	1	1	3	3	2	2			1	1	3	3			2	2	2	2	1	1	1	1			1	1	1	1	1	1	1	1	1	1	1	1
26	4	3	5	5	1	1			3	2	4	4	2	1	4	4	2	1	2	1	1	1	4	4	1	1	2	1	1	1	1	1	1	1	3	2	3	2	3	2	5	5	3	2	2	1	1	1	1
27	5	2	5	2	6	1	1	1	7	1	1	1	5	2	5	2	7	1	5	1			5	1	5	1	5	1			5	1	5	1	5	1	3	1	5	1	5	1	5	1	7	4	3	1	5
28	4	4	5	1	1	1	4	4	4	4	3	3	3	1	6	6	2	2	1	1	3	3	6	6	3	4	6	7	1	1	1	1	5	1	3	1	5	4	6	6	7	7	1	1	3	1	3	2	2
29	4	4	1	1	4	4	2	2	4	3	3	2	2	3	4	4	4	4	3	3	4	4	6	6	2	2	4	4	3	3	2	2	5	5	2	1	3	2	3	3	5	5	1	1	2	1	1	1	7
30	3	2	1	1	2	2	3	2					1	1	4	4	3	2	1	1			1	1			1	1			1	1			1	1			2	2	1	1	1	1	1	1	1	1	1
31	1	1	1	1					4	7			4	7	4	4	1	5			3	1					5	5	4	5	4	6	6	3			3	5			5	7	3	1	7	1	5	4
32	2	1	5	2	1	1	1	1	7	7	5	2	6	2	7	7	4	3	5	4	4	7	1	1	1	1	3	1	1	1	3	3	7	3	3	1	1	1	3	3	4	1	1	1	3	1	1	1	1
33	5	3	5	5	3	2	6	5	6	5			6	3	4	2	4	2					4	2	5	4	3	2	5	2	6	4	3	1	4	2	2	1			3	2	5	3	3	1	5	4	5
34	5	5	3	2	4	4	3	3	6	6	3	2	3	2	6	6	6	6	2	1	1	1	6	6	2	1	4	3	1	1	2	1	6	6	2	2	4	2	4	4	6	6	1	1	2	1	1	1	2
35	1	1	1	1	1	1	3	3	5	2	6	6	3	2	6	5			6	6			5	3	2	1	3	2			1	1	1	1	4	3	6	5	3	2	6	6	1	1	1	1	1	1	1
36	4	3	2	1	1	1	3	2	3	3	2	2	1	1	5	5	4	3					4	4	2	1	2	2			1	1			3	3	5	4			6	6	1	1	1	1	2	1	2
37	3	3	2	2	4	4			5	6	3	2	2	1	5	6	3	2							3	2	4	3			4	2			3	2	4	4			6	6	3	2	3	1	3	1	1
38	6	2	6	1	4	1			4	3			6	2	5	5	4	3	4	2			6	2	4	2	5	3	4	2	5	1			4	1	4	4	6	2	6	6	6	1	4	1	4	1	4
39	3	3	3	3	3	2			4	4			4	3	3	2	3	2									4	2			3	2	3	2	2	1	3	2			5	4	4	2	3	2	3	2	3
40	1	1	6	5	6	5			7	7			1	1	5	3	7	7			6	3	7	7			5	2			5	2	5	5	6	6	1	1	5	2	1	1	5	2	5	5	5	2
41	4	3	3	3	3	4	4	2	3	1	4	4	2	1	4	3	3	1	3	3	4	4	2	2	3	2	3	4	2	1	3	4	2	5	3	3	4	2	2	1	4	4	3	4	2	1	3	7	3
42	3	3	4	2	1	1	3	1	3	1	4	3	1	1	4	4	1	1	2	2	4	4	3	3	2	2	1	1	2	2	1	1	1	1	4	3	1	1	3	3	5	1	2	1	1	1	3	1	1
[truncated: 31 more columns]
