# Supplementary material for: Brand Suicide? Memory and Liking of Negative Brand Names
Source: PLoS One. 2016 Mar 29;11(3):e0151628. doi: 10.1371/journal.pone.0151628 (PMC4811583; doi:10.1371/journal.pone.0151628)
Supplement: S3 File — (XLSX) [file pone.0151628.s003.xlsx]

## Sheet: PLOS One Exp 3 data
Experiment 3
	Time 1																															Time 1
	Liking																															Willingness to buy
	Valence	Extreme	Extreme	Extreme	Extreme	Extreme	Extreme	Extreme	Extreme	Extreme	Extreme	Moderate	Moderate	Moderate	Moderate	Moderate	Moderate	Moderate	Moderate	Moderate	Moderate	Neutral	Neutral	Neutral	Neutral	Neutral						Extreme	Extreme	Extreme	Extreme	Extreme	Extreme	Extreme	Extreme	Extreme	Extreme	Moderate	Moderate	Moderate	Moderate	Moderate	Moderate	Moderate	Moderate
	Arousal	High	High	High	High	High	Average	Average	Average	Average	Average	High	High	High	High	High	Average	Average	Average	Average	Average	Average	Average	Average	Average	Average	Filler	Filler	Filler	Filler		High	High	High	High	High	Average	Average	Average	Average	Average	High	High	High	High	High	Average	Average	Average
	brand name	slave	tragedy	hatred	nightmare	torture	death	grief	gloom	depression	poverty	snake	trouble	surgery	hurricane	venom	fault	ignorance	waste	neglect	allergy	swamp	cannon	scissors	hammer	journal	soil	cow	water	duck		slave	tragedy	hatred	nightmare	torture	death	grief	gloom	depression	poverty	snake	trouble	surgery	hurricane	venom	fault	ignorance	waste
	product	butter	chair	violin	razor	glass	basket	stove	bowl	curtains	jug	tool	hat	kettle	trunk	clock	truck	machine	cord	cabinet	table	pencil	lamp	vest	fork	appliance	umbrella	engine	paper	ink		butter	chair	violin	razor	glass	basket	stove	bowl	curtains	jug	tool	hat	kettle	trunk	clock	truck	machine	cord
Participant
1	1	1	1	1	3	1	2	1	2	1	2	2	2	1	2	2	1	1	2	2	2	1	2	2	2	3	1	2	1	2		2	1	2	4	1	3	1	3	1	2	3	2	2	2	3	1	1	3
2	1	2	2	1	1	2	2	1	3	1		6	3	3	5		2	2	3	3	1		6	4	4	5	4	3	6	6		2	2	2	2	3	2	2	3	2		6	3	3	5		2	2	3
3	1	1	1	1	2	5	4			1	4	3	1	1	3	5		1		1	5	1	5	1	5	5	5	3	6	6		1	1	1	2	3	4			1	3	3	1	1	3	1		1
4	1	5	6		6	6	4		5	5	5	5	6		3	6	5	6	3	6	6	6	6	5	6	5	3	5	5	5		3	4		2	4	5		5	2	2	6	4		5	5	4	2	2
5	1	3	1		1	1	2					4	3	3			2	2		2	2		3	3	3	3	3	3	3	5		4	2		1	1	3					4	3	4			2	3
6	1	3	5		6	5	1			2		4	6	4	4	5	3	3	3	3	5			4	6	4	3	3	3	4		3	3		4	4	1			1		3	4	4	4	4	1	2	3
7	1	1	2	1	1	1	1	1	2	1	1	2	2	1	3	2	2	1	1	2	1	4	4	2	2	3	2	2	1	4		1	2	1	1	1	1	2	2	1	1	2	2	1	3	2	2	1	1
8	1	5	4	5	6	5	5	1	5	5		3	4		5		5	4	3	2	5		4	5	6	3	3	5	5	4		6	5	1	7	5	6	5	2	2		2	3		2		5	5	2
9	1	1	2	3	1	1	1			1	1	3	3	3	5			1	3	4	1	4	5	6	5	4	3	3	2	4		1	2	4	1	1	1			1	1	3	3	2	6			1	2
10	1	7	5	6	4	4	4	1	4	5	5	5	5	3	4	5	4	6	3	1	5	4	4	4	4	4	3	5	4	4		6	2	1	6	5	1	5	4	1	3	3	3	1	1	5	1	3	1
11	1	3	1		1	3	1		1	1		2	1			3	2	1	1	1	1		3	1	3	5	2	5	4	4		3	1		1	3	1		1	1		2	1			3	2	1	1
12	1	5	5	2	1	3	1		2	1		6	2				3	4		3	3		6	2	3	5	2	4	6	7		5	5	1	1	3	1		2	1		4	2				2	4
13	1	5	5	3	3	3	1		4	2		4	3	2	6	4	3	1	2	4	1	5	4	5	5	3	4	5	5	5		4	6	2	4	4	1		6	1		2	4	2	6	4	2	1	3
14	1	4	3	3	4	4	4	1	5	2	3	3	5	2	4	5	5	5	2	4	5	3	5	3	4	5	4	3	5	5		5	5	1	3	2	3	4	6	1	1	3	5	2	4	4	5	5	3
15	1	2	1	5	3	3	2		5	1	3	6	3	2	4		3	2	3	3	2	6	7	6	6	6	3	4	3	5		2	1	55	3	3	2		5	1	2	5	3	2	4		4	2	3
16	1	4	2	4	3	1	2			1		6	3	3		4		2		3	1	6	3	3	5	6	4	5	3	6		3	2	5	2	1	1			1		6	2	3		4		1
17	1	2	4		1	2	1			1	2	6	5	3	4		1	3	3	2	2		5		4	3		4	5	5		1	1		1	2	1			1	2	4	5	2	3		1	2	4
18	1	5	6		4	6	3	1				5	6	5			2	6			6		6	6	6	5	4	4	7	7		1	4		1	1	1					5	4	1			1	1
19	1	1	1		2	4	1			1		5	5		5		1	1		2	3		7	4	6		4	1	4	6		1	1		1	1	1			1		5	4		6		1	1
20	1	6	7	5	7	5	5	1	4	2	1	4	5	1	5	4	6	7	1	7	1		6	3	2	4	2	4	2	3		6	6	3	4	4	5	3	1	4	1	4	5	1	2	4	3	7	2
21	1	3	2	4	1	1	2		5	1	2	5	4	4	5		3	2		4	1		5	3	6	4	4	2	3	2		3	2	3	1	1	2		5	1	1	4	3	3	4		3	2
22	1	1	1	3	1	1	1	1		1		3	2	2	5		2	1	2	1	2	4	5	4	3	5	6			1		1	1	3	1	1	1	2		1		2	2	2	5		2	2	2
23	1	3	5		1	2	4		4	2			6				3	4	4	2	2		6	6	7	4	4	1	6	6		2	4		1	2	2		4	2			6				1	3	4
24	1	2	4	4	2	2	2		2	1	1	4	3	3		2	1	3		4	2		6	3	4	7	2	2	2	4		1	5	1	2	3	1		2	1	2	7	4	4		3	2	2
25	1	4	5	6	7	6	1	1	6	5		7	5			5	6	3	4		2	6	7	4	6	5	2	3	5	7		3	5	5	7	6	1	6	6	3		7	6			6	4	5	2
26	1	6	6		6	6	6	1				6	6	6			3	4			2		6	5	3	4	5	2	4	5		4	6		1	6	6					5	7	4			1	4
27	1	4	4	4	1	5	2	1	6	2	3	4	5	5	5	5	3	3	3	5	4	5	5	4	6	5	4	3	5	7		4	2	2	1	6	1	3	7	1	2	5	5	6	5	6	2	2	2
28	1	1	2		2	2	1		3	2	2	3	6			3	5	1		2	1		5	6	4	4		2	5	6		1	1		1	1	1		3	1	1	2	6			3	4	1
29	1	1	3	2	1	1	1	1	3	1	1	5	5	1	7		1	1	2	2	1	5	4	3	6	5	2	3	5	6		1	4	1	1	1	1	1	4	1	1	6	3	1	7		1	1	2
30	1	2	3		1	1	2			1		4	2	1		1	2	2			1		4		4		2	2	3	2		3	1		1	1	1			1		4	1	1		1	1	1
31	1	5	6		6	4	6			6	5	6	4	4			3	6	5	5	4	6		5	6	4	4	6	4	6		4	6		6	4	6			6	5	5	4	4			1	6	4
32	1	6	2		2	1	4		6	4		6	3		6	6	2	2	3	4	3		5	6	5	4	2	1	3	5		3	3		1	1	2		4	2		2	2		2	6	1	2	1
33	1	1	1	4	5	3	1	1	5	1	2	3	5	2	3		2	3	2	1	1	1	4	1	6	5	2	2	6	4		1	1	4	5	3	2	3	4	1	2	4	5	2	4		2	3	2
34	1	5	4	3	3	4	3	1		2	3	4	2	2			3	2		4	3		5	4		2	4	4	3	4		5	2	2	3	2	1			1	2	2	2	2			1	1
35	1	2	1	6	2	2	1	1	2	1	1	6	4	3	3	3	5	4	2	1	3	4	5	3	6	5	1	2	3	4		2	1	5	2	4	1	1	1	1	4	6	5	5	1	2	4	3	6
36	1	1	1		3	1	2			1	1	4	3	3	5	2	4	1	3	2	1	4	3	3	4		3	3	4	4		1	1		3	1	1			1	1	5	4	2	5	2	2	1	2
37	1	3	2			4	3	1		1	1	1	1	2	1			1	2				3	1		1	3		3	2		2	1			3	2	2		1	1	1	1	3	1			1	1
38	1	1	2	1	1	1	1	1	3	1	1	4	5	1	5	4	1	1		1	1	2	5	3	5	3	1	1	4	4		1	2	1	1	1	1	2	3	1	1	4	5	1	5	4	1	1
39	1	1	4	1	4	3	1	1	2	2	2	5	6	1	7	2	1	1	1	2	1	2	7	3	2	4	1	1	5	3		1	5	1	3	2	2	3	3	1	2	6	6	1	7	2	1	1	1
40	1	2	2		1	2	3			1	2	4	4	3	4			2	2	3	2		5	2	3	3		1	4	5		3	2		1	1	2			1	2	4	5	3	4			2	1
41	1	4	2	2	6	1	6			1	1	6	6		6	5	1	2	3	3	1		5		6	3	5	3	5	6		4	2	1	5	1	5			1	1	4	6		4	5	1	1	3
42	1	1	1		1	1	1		5	1	2	5	1	5	4		2	1	1	1	1		6	2	2	4	5	4	4	4		1	1		1	1	1		3	1	2	4	1	4	2		2	1	1
43	1	1	1	1	2	2	1		4	1	1	1	3	5	5	2	1	1		4	1	5	5	4	6	3	2	2	5	6		1	1	1	2	2	1		4	1	1	1	3	6	5	2	1	1
44	1	4	3		3	2	3	1				5	5	4			4	2		3	1		2	5	5	5	5	3	2	5		3	2		2	1	2					6	4	4			4	1
45	1	5	7	6	6	2	7	1	1	3	2	4	2	1	5	6	5	7	1	6	2	3	3	6	1	1	1	4	1	1		6	1	1	1	1	7	5	3	2	3	2	2	1	6	5	1	7	2
46	1	1			1	1	2		4		1	5	1	1	6	4	1	1	1	2	1		4		4	2	3	1	4	4		1			1	1	3		5		1	6	2	1	7	5	1	1	1
47	1	3	2	2	5	4	5		5	3		4	3	3	4		2	5	3	3	4	4	4	4	4		2	4	4			5	1	2	3	5	2		5	1		6	3	3	6		2	5	3
48	1	4	5			2	6		5	2	3	3	5	4	4		4	5	2	3			5	4	3	3	4		2			3	1			1	2		5	2	2	2	3	3	4		4	3	2
[truncated: 127 more columns]
